# Supplementary material for: A protocol for rapid monocyte isolation and generation of singular human monocyte-derived dendritic cells
Source: PLoS One. 2020 Apr 9;15(4):e0231132. doi: 10.1371/journal.pone.0231132 (PMC7145147; doi:10.1371/journal.pone.0231132)
Supplement: S1 Data set — (ZIP) [file pone.0231132.s004.zip]

Archive with 46 entries (43 files):
- beads linf x mono.xlsx
- CD80.pzf
- CD86.pzf
- Magnetic beads isolation.pdf
- Percoll/
- Percoll/Sample_1 HU101 SM.fcs
- Percoll/Sample_2HU101 PBMC .fcs
- Percoll/Sample_3 HU101 COLD.fcs
- Percoll/Sample_4 HU101 PERCOLL.fcs
- Percoll/Sample_5 HU102 SM.fcs
- Percoll/Sample_6 HU102 PBMC.fcs
- Percoll/Sample_7 HU102 COLD.fcs
- Percoll/Sample_8 HU 102 PERCOLL.fcs
- RPMI vs DMEM and SFB vs SH/
- RPMI vs DMEM and SFB vs SH/Compensation Controls_FITC Stained Control.fcs
- RPMI vs DMEM and SFB vs SH/Compensation Controls_PE Stained Control.fcs
- RPMI vs DMEM and SFB vs SH/Compensation Controls_Unstained Control.fcs
- RPMI vs DMEM and SFB vs SH/Specimen_001_Tube_001 Mono RPMI + SFB.fcs
- RPMI vs DMEM and SFB vs SH/Specimen_001_Tube_002 Mono RPMI + SH.fcs
- RPMI vs DMEM and SFB vs SH/Specimen_001_Tube_003Mono DMEM + SFB.fcs
- RPMI vs DMEM and SFB vs SH/Specimen_001_Tube_004 Mono DMEM + SH.fcs
- RPMI vs DMEM and SFB vs SH/Specimen_001_Tube_005 moDC 500 RPMI + SFB.fcs
- RPMI vs DMEM and SFB vs SH/Specimen_001_Tube_006 moDC 300 RPMI + SH.fcs
- RPMI vs DMEM and SFB vs SH/Specimen_001_Tube_007moDC 500 RPMI + SH.fcs
- RPMI vs DMEM and SFB vs SH/Specimen_001_Tube_008 moDC 500 DMEM + SFB.fcs
- RPMI vs DMEM and SFB vs SH/Specimen_001_Tube_009 moDC 500 DMEM + SH.fcs
- Tube vs plate and 500 vs 300/
- Tube vs plate and 500 vs 300/Comp_APC.fcs
- Tube vs plate and 500 vs 300/Comp_FITC.fcs
- Tube vs plate and 500 vs 300/Comp_NC D.fcs
- Tube vs plate and 500 vs 300/Comp_NC ND.fcs
- Tube vs plate and 500 vs 300/Comp_PE.fcs
- Tube vs plate and 500 vs 300/Comp_PE_TR.fcs
- Tube vs plate and 500 vs 300/HU117_D 300UI placa.fcs
- Tube vs plate and 500 vs 300/HU117_D 300UI tubo.fcs
- Tube vs plate and 500 vs 300/HU117_D 500UI placa.fcs
- Tube vs plate and 500 vs 300/HU117_D 500UI tubo.fcs
- Tube vs plate and 500 vs 300/HU117_ND placa.fcs
- Tube vs plate and 500 vs 300/HU117_ND tubo.fcs
- Tube vs plate and 500 vs 300/HU119_D 300UI placa.fcs
- Tube vs plate and 500 vs 300/HU119_D 300UI tubo.fcs
- Tube vs plate and 500 vs 300/HU119_D 500UI placa.fcs
- Tube vs plate and 500 vs 300/HU119_D 500UI tubo.fcs
- Tube vs plate and 500 vs 300/HU119_ND placa.fcs
- Tube vs plate and 500 vs 300/HU119_ND tubo.fcs
- tubo vs  plate and 300 vs 500.pzf
