# Supplementary material for: A protocol for rapid monocyte isolation and generation of singular human monocyte-derived dendritic cells
Source: PLoS One. 2020 Apr 9;15(4):e0231132. doi: 10.1371/journal.pone.0231132 (PMC7145147; doi:10.1371/journal.pone.0231132)
Supplement: S1 Data set — (ZIP) [file pone.0231132.s004.zip › beads linf x mono.xlsx]

## Sheet: Plan1
	Pre beads		Pós beads
	Linfs	Mono	Linfs	Mono
HU	56	44	1.7	98.3
A	72.9	26.9	9.32	89.8
B	78.6	21.2	7.46	92
H	79.3	19.9	11.6	85.8
I	69.5	29.7	3.23	94.6
R	84	15.7	9.48	89.6
S	72.1	27.1	13.4	86
T	82.6	16.5	14.8	84.9
U	77.2	22.1	19.1	80.7
V	83.2	16.4	9.48	89.9
Media	75.0677	22.7863	8.27614	89.0296
SD	8.4554	8.57415	5.18683	5.09187
